# Supplementary material for: Polyethylene Glycol (PEG) Application Triggers Plant Dehydration but Does Not Accurately Simulate Drought
Source: Plants (Basel). 2024 Dec 31;14(1):92. doi: 10.3390/plants14010092 (PMC11722637; doi:10.3390/plants14010092)
Supplement: Supplementary file 1 [file plants-14-00092-s001.zip]

Archive with 1 entries (1 files):
- plants-3355674-supplementary.xlsx
