# Supplementary material for: Polyethylene Glycol (PEG) Application Triggers Plant Dehydration but Does Not Accurately Simulate Drought
Source: Plants (Basel). 2024 Dec 31;14(1):92. doi: 10.3390/plants14010092 (PMC11722637; doi:10.3390/plants14010092)
Supplement: Supplementary file 1 [file plants-14-00092-s001.zip › plants-3355674-supplementary.xlsx]

## Sheet: Total
	Table S1: Summary of 143 published paper analysis, where both ‘drought’ and PEG’ were used in Titles, Abstracts and Keywords, based on search in Scopus database
		143 papers. Words for searching: [Drought AND dehydration AND PEG AND plants AND genes]
	N	Title	Authors	Journal	Year	Description
	1	Transcriptomic and Metabolomic Profiling of Root Tissue in Drought-Tolerant and Drought-Susceptible Wheat Genotypes in Response to Water Stress	Hu, L., Lv, X., Zhang, Y., ... Fan, S., Kong, L.	International Journal of Molecular Sciences, 25(19), 10430	2024	20% PEG-6000 = Water stress, mimic drought stress
	2	GA3 and BAP phytohormone seed priming enhances germination and PEG induced drought stress tolerance in soybean by triggering the expression of osmolytes, antioxidant enzymes and related genes at the early seedling growth stages	Jaybhaye, S.G., Deshmukh, A.S., Chavhan, R.L., Patade, V.Y., Hinge, V.R.	Environmental and Experimental Botany, 226, 105870	2024	PEG induced drought stress
	3	Expression profiling of Nuclear Factor-Y (NF-Y) transcription factors during dehydration and salt stress in finger millet reveals potential candidate genes for multiple stress tolerance	Rani, V., Rana, S., Muthamilarasan, M., Joshi, D.C., Yadav, D.	Planta, 259(6), 136	2024	20% PEG-6000 = PEG-induced dehydration
	4	Water-deficit stress induces prenylated stilbenoid production and affects biomass in peanut hairy roots: Exploring the role of stilbenoid prenyltransferase downregulation	Gajurel, G., Hasan, R., Medina-Bolivar, F.	Plant Physiology and Biochemistry, 210, 108596	2024	Water-deficit stress
	5	Molecular characterization of late embryogenesis abundant proteins encoding genes from wild sorghum genotype IS-18,909 expressed under drought stress	Ujjainkar, N.R., Panpatil, A.U., Chimote, V.P., Pawar, B.D., Kale, A.A.	Vegetos	2024	PEG-6000, osmotic pressure −0.4 bar (0.4 Mpa) = drought and induced osmotic stress
	6	A 14-3-3 Protein-Encoding Gene, BdGF14g, Confers Better Drought Tolerance by Regulating ABA Biosynthesis and Signaling	Zhang, Y., He, Y., Zhao, H., ... Zhang, J., Zhu, Q.	Plants, 12(23), 3975	2023	A: PEG treatment
	7	Nitric Oxide (NO) Improves Wheat Growth under Dehydration Conditions by Regulating Phytohormone Levels and Induction of the Expression of the TADHN Dehydrin Gene	Allagulova, C., Avalbaev, A., Lubyanova, A., ... Yuldashev, R., Lastochkina, O.	Plants, 12(23), 4051	2023	12% PEG-8000 = Dehydration
	8	Molecular characterization reveals that OsSAPK3 improves drought tolerance and grain yield in rice	Lou, D., Lu, S., Chen, Z., ... Yu, D., Yang, X.	BMC Plant Biology, 23(1), 53	2023	20% PEG-6000 = Drought and dehydration
	9	The Knockdown of AUXIN RESPONSE FACTOR 2 Confers Enhanced Tolerance to Salt and Drought Stresses in Tomato (Solanum lycopersicum L.)	El Mamoun, I., Bouzroud, S., Zouine, M., Smouni, A.	Plants, 12(15), 2804	2023	15% PEG 20000 = Drought stress
	10	Novel inducible promoter DREB1G cloned from date palm exhibits high fold expression over AtRD29 to drought and salinity stress	Kodackattumannil, P., Whitley, K., Sasi, S., ... Kottackal, M., Amiri, K.M.A.	Plant Cell, Tissue and Organ Culture, 154(2), pp. 367–380	2023	10% PEG-6000 treatment was described as 'drought'
	11	Transcriptome Profiling and TCP Family Analysis of Broomcorn Millet (Panicum miliaceum L.) Seedlings Under Hyperosmotic Stress	Liu, T., Wang, W., He, J., ... Zhang, Z., Yang, T.	Plant Molecular Biology Reporter, 41(2), pp. 277–291	2023	T: Hyperosmotic stress; A: we used PEG-6000 to simulate drought conditions
	12	Starch granules of the sugar-pathway were eliminated under the stress of PEG-drought compared with Soil-drought	Dai, M., Zhang, Y., Lu, X., ... Chen, Q., Ye, W.	Industrial Crops and Products, 193, 116158	2023	PEG-drought compared with Soil-drought
	13	Specificity in root domain accumulation of Phytoglobin1 and nitric oxide (NO) determines meristematic viability in water-stressed Brassica napus roots	Mira, M.M., Ibrahim, S., So, K., ... Hill, R.D., Stasolla, C.	Annals of Botany, 131(3), pp. 475–490	2023	10% PEG-8000 = PEG-induced water stress. Water stress, mimicked by applications of PEG.
	14	Screening Spring Wheat Genotypes for TaDreb-B1 and Fehw3 Genes under Severe Drought Stress at the Germination Stage Using KASP Technology	Mohamed, E.A., Ahmed, A.A.M., Schierenbeck, M., ... Börner, A., Sallam, A.	Genes, 14(2), 373	2023	25% and 30% Polyethylene glycol (PEG) = severe drought stress, tolerance to drought at the germination stage.
	15	SbNAC9 Improves Drought Tolerance by Enhancing Scavenging Ability of Reactive Oxygen Species and Activating Stress-Responsive Genes of Sorghum	Jin, X., Zheng, Y., Wang, J., ... Lu, G., Sun, B.	International Journal of Molecular Sciences, 24(3), 2401	2023	Polyethylene glycol (PEG)-simulated dehydration treatments
	16	Proteomics approach to investigating osmotic stress effects on pistachio	Pakzad, R., Fatehi, F., Kalantar, M., Maleki, M.	Frontiers in Plant Science, 13, 1041649	2023	PEG-6000 (-1.5 MPa), PEG-treatment = osmotic stress.
	17	Transcriptome analysis in contrasting maize inbred lines and functional analysis of five maize NAC genes under drought stress treatment	Ding, N., Zhao, Y., Wang, W., ... Wang, T., Lu, M.	Frontiers in Plant Science, 13, 1097719	2023	Polyethylene glycol (PEG) treatment
	18	Identification of PP2C Genes in Tibetan Hulless Barley (Hordeum vulgare var. nudum) Under Dehydration Stress and Initiatory Expression and Functional Analysis of HvPP2C59	Liang, J., Yi, L., Li, L., ... Long, H., Yu, M.	Plant Molecular Biology Reporter, 40(4), pp. 611–627	2022	Dehydration stress
	19	Expression profiling of TaARGOS homoeologous drought responsive genes in bread wheat	Ahmed, K., Shabbir, G., Ahmed, M., ... Qamar, M., Rehman, N.	Scientific Reports, 12(1), 3595	2022	Osmotic stress, induced by PEG-6000
	20	TaNF-YA7-5B, a gene encoding nuclear factor Y (NF–Y) subunit A in Triticum aestivum, confers plant tolerance to PEG-inducing dehydration simulating drought through modulating osmotic stress-associated physiological processes	Zhao, Y., Zhang, Y., Li, T., ... Lin, R., Xiao, K.	Plant Physiology and Biochemistry, 188, pp. 81–96	2022	PEG-inducing dehydration simulating drought
	21	Not related to the subject: Polyamine and ethylene pathway genes (PEGs)	Wu, F., Muvunyi, B.P., Yan, Q., ... Wang, Y., Zhang, J.	Environmental and Experimental Botany, 202, 105029	2022	Not related to the subject
	22	The PoLACS4 Gene May Participate in Drought Stress Resistance in Tree Peony (Paeonia ostii ‘Feng Dan Bai’)	Zhang, H., Zhang, S., Li, M., Wang, J., Wu, T.	Genes, 13(9), 1591	2022	Drought stress induced by polyethylene glycol (PEG)
	23	Role of RcTINY2 in the Regulation of Drought and Salt Stress Response in Arabidopsis and Rose	Geng, L., Su, L., Wang, Y., ... Cheng, C., Jiang, X.	Horticulturae, 8(8), 747	2022	Plants grown in media with PEG - described as 'drought' = Drought stress
	24	Heterologous expression of ZmNF-YA12 confers tolerance to drought and salt stress in Arabidopsis	Zhang, T., Zheng, D., Zhang, C., ... Yu, R., Zhang, Z.	Plant Biotechnology Reports, 16(4), pp. 437–448	2022	20% Polyethylene glycol, PEG-treatment = Drought stress; For dehydration, seedlings were place on the lab desk at room temperature. For Arabidopsis plants, drought tolerance assay was performed on seedlings grown in pots in a greenhouse. One-week-old transgenic and WT seedlings were grown in pots with mixed soil (vermiculite: humus = 1:1). For drought stress treatment, water was withhold for 3 we…
	25	Genome-wide analysis of the rose (Rosa chinensis) NAC family and characterization of RcNAC091	Geng, L., Su, L., Fu, L., ... Liu, Q., Jiang, X.	Plant Molecular Biology, 108(6), pp. 605–619	2022	PEG - dehydration stress
	26	Genome-wide identification and expression analysis of Elongator complex family genes in response to abiotic stresses in rice [In Chinese]	Wu, Y.-F., Hu, Q., Zhou, Q., Du, X.-Z., Sheng, F.	Acta Agronomica Sinica (China), 48 (3), pp. 644–655	2022	PEG treatment
	27	Overexpression of the VaERD15 gene increases cold tolerance in transgenic grapevine	Li, P., Yu, D., Gu, B., ... Liu, Q., Zhang, J.	Scientia Horticulturae, 293, 110728	2022	PEG - PEG stress
	28	Genome-wide analysis of BURP genes and identification of a BURP-V gene RcBURP4 in Rosa chinensis	Fu, L., Zhang, Z., Wang, H., ... Liu, Q., Jiang, X.	Plant Cell Reports, 41(2), pp. 395–413	2022	PEG treatment
	29	Not related to the subject: Evaluation of the expression of induced genes in response to dehydration stress of Camelina (Camelina sativa) calli	Ghorbani, M., Kahrizi, D., Chaghakaboodi, Z., Ercişli, S.	Cellular and Molecular Biology, 68(12), pp. 1–4	2022	Not related to the subject
	30	Rice microRNA171f/SCL6 module enhances drought tolerance by regulation of flavonoid biosynthesis genes	Um, T., Choi, J., Park, T., ... Seo, J.S., Kim, J.-K.	Plant Direct, 6(1), e374	2022	Field drought and polyethylene glycol (PEG)-mediated dehydration stress conditions. Later were described as 'normal and drought conditions'
	31	Transcriptome Analysis Reveals Multiple Genes and Complex Hormonal-Mediated Interactions with PEG during Adventitious Root Formation in Apple	Li, S., Tahir, M.M., Wu, T., ... Zhang, D., Shao, Y.	International Journal of Molecular Sciences, 23(2), 976	2022	Polyethylene glycol (PEG) treatment.
	32	Evaluation of the molecular and physiological response to dehydration of two accessions of the model plant Setaria viridis	Travassos-Lins, J., de Oliveira Rocha, C.C., de Souza Rodrigues, T., Alves-Ferreira, M.	Plant Physiology and Biochemistry, 169, pp. 211–223	2021	PEG-8000 = Dehydration and water deficit. Induced by PEG-8000 at the grain-filling stage using dehydration cycles. PCA identified a clear difference in the pattern of drought response of the accessions. Besides confirming that Ast-1 is a more sensitive accession, the expression analysis revealed that SvNAC1 might better monitor drought stress... Text: When the first leaf was already fully expande…
	33	The soybean Phytoglobin1 (GmPgb1) is involved in water deficit responses through changes in ABA metabolism	Youssef, M.S., Renault, S., Hill, R.D., Stasolla, C.	Journal of Plant Physiology, 267, 153538	2021	10% PEG-6000, Polyethylene glycol (PEG)-induced water deficit. Tolerance to water stress...
	34	Overexpression of γ-glutamylcysteine synthetase gene from Caragana korshinskii decreases stomatal density and enhances drought tolerance	Lu, B., Luo, X., Gong, C., Bai, J.	BMC Plant Biology, 21(1), 444	2021	PEG 6000-mediated drought stress
	35	SbNAC2 enhances abiotic stress tolerance by upregulating ROS scavenging activities and inducing stress-response genes in sorghum	Jin, X., Long, Y., Xiong, S., ... Yang, Y., Sun, B.	Environmental and Experimental Botany, 192, 104664	2021	Polyethylene glycol (PEG)-simulated dehydration stress treatment;
	36	Identification of HvLRX, a new dehydration and light responsive gene in Tibetan hulless barley (Hordeum vulgare var. nudum)	Liang, J., Zhang, H., Yi, L., ... Yu, M., Deng, G.	Genes and Genomics, 43(12), pp. 1445–1461	2021	Polyethylene glycol (PEG) 6000 stress and also dehydration shock, gradual drought stress…
	37	Root NRT, NiR, AMT, GS, GOGAT and GDH expression levels reveal NO and ABA mediated drought tolerance in Brassica juncea L.	Sahay, S., Robledo-Arratia, L., Glowacka, K., Gupta, M.	Scientific Reports, 11(1), 7992	2021	10% PEG 6000, PEG mediated drought stress. ...than PEG + ABA in alleviating drought stress.
	38	Genome-wide identification and characterization of soybean GmLOR gene family and expression analysis in response to abiotic stresses	Fang, Y., Cao, D., Yang, H., ... Chen, L., Zhou, X.	International Journal of Molecular Sciences, 22(22), 12515	2021	PEG treatments; Text: We further analyzed the GmLOR genes in response to osmotic stress. To validate the involvement of GmLORs in response to osmotic stress,…
	39	SlNAC6, A NAC transcription factor, is involved in drought stress response and reproductive process in tomato	Jian, W., Zheng, Y., Yu, T., ... Xu, C., Li, Z.	Journal of Plant Physiology, 264, 153483	2021	Drought stress, polyethylene glycol (PEG) stress treatment
	40	Gain-of-function mutagenesis through activation tagging identifies XPB2 and SEN1 helicase genes as potential targets for drought stress tolerance in rice	Dutta, M., Moin, M., Saha, A., ... Bakshi, A., Kirti, P.B.	Theoretical and Applied Genetics, 134(7), pp. 2253–2272	2021	15% PEG-8000 = Drought stress, dehydration stress. These observations were further validated under greenhouse conditions by the periodic withdrawal of water in pots.
	41	Seed inoculation of desert-plant growth-promoting rhizobacteria induce biochemical alterations and develop resistance against water stress in wheat	Zia, R., Nawaz, M.S., Yousaf, S., ... Mirza, M.S., Imran, A.	Physiologia Plantarum, 172(2), pp. 990–1006	2021	Water stress. The plant growth-promoting rhizobacteria (PGPR) were evaluated on wheat under water stress.
	42	Expression pattern of GmLAX genes under different stresses in soybean drought sensitive cultivar and tolerant cultivar	Yang, H., Guo, W., Cao, D., ... Chen, L., Zhou, X.	Oil Crop Science, 6(2), pp. 58–65	2021	Text: For pot soil-drying experiment, plants were grown in the pots containing a mixture of soil and vermiculite (2:1). Previous studies showed that the AUX/LAX genes responded to dehydration stress. To verify this hypothesis, we tested the response of GmLAXs to PEG in V1 and drought treatment in V4 by qRT-PCR.
	43	Strategies to apply water-deficit stress: Similarities and disparities at the whole plant metabolism level in medicago truncatula	Castañeda, V., González, E.M.	International Journal of Molecular Sciences, 22(6), pp. 1–21, 2813	2021	Water-deficit stress. Reduced irrigation (No-W) and 250 g/L polyethylene glycol (PEG)-6000 to induce drought stress. PEG treatment led to some typical responses of plants to drought stress… PEG is safe mimicker of drought.
	44	Effect of NtCycB2 gene expression on drought resistance of tobacco (In Chinese)	Guan, Y., Zheng, S., Liu, X., ... Cui, H., Yan, X.	Tobacco Science and Technology, 54(3)	2021	Drought tolerance under different concentrations of PEG-6000 in test tubes and drought stress in floating seedling trays.
	45	The tea plant CsWRKY26 promotes drought tolerance in transgenic Arabidopsis plants	Chen, W., Zheng, C., Yao, M., Chen, L.	Beverage Plant Research, 1, 3	2021	Drought stress. CsWRKY26 transcripts were markedly induced by treatments with polyethylene glycol (PEG) and drought. Text: Two-year-old rooted cuttings were grown in pots in greenhouse. These cuttings were subject to various abiotic stresses, such as natural drought and 10% (W/V) PEG4000..
	46	Yellow nutsedge WRI4-like gene improves drought tolerance in Arabidopsis thaliana by promoting cuticular wax biosynthesis	Cheng, C., Hu, S., Han, Y., ... Zhang, X., Huang, B.	BMC Plant Biology, 20(1), 498	2020	PEG-simulated drought stress
	47	Over-expression of the Zea mays phytoglobin (ZmPgb1.1) alleviates the effect of water stress through shoot-specific mechanisms	Hammond, C., Mira, M.M., Ayele, B.T., ... Hill, R.D., Stasolla, C.	Plant Physiology and Biochemistry, 155, pp. 384–395	2020	25% PEG-8000. Polyethylene glycol (PEG)-simulated water deficit.
	48	The soybean U-box gene GmPUB6 regulates drought tolerance in Arabidopsis thaliana	Wang, N., Liu, Y., Cai, Y., ... Li, Y., Gai, J.	Plant Physiology and Biochemistry, 155, pp. 284–296	2020	PEG treatment
	49	TaZnF, a C3HC4 type RING zinc finger protein from Triticum aestivum is involved in dehydration and salinity stress	Agarwal, P., Khurana, P.	Journal of Plant Biochemistry and Biotechnology, 29(3), pp. 395–406	2020	In transgenic Arabidopsis plants overexpressing TzZnF gene: Dehydration stress in MS-media supplemented with polyethylene glycol (PEG). 2-4%; drought stress: plants grown in soilrite for 14 and 30 days showed high yield under drought conditions in comparison to WT.
	50	The dehydrin gene of the Arctic plant Cerastium arcticum , CaDHN, increases tolerance to multiple stresses in Arabidopsis thaliana	Shin, S.-Y., Kim, H.-Y., Kim, I.-S., ... Kim, Y., Yoon, H.-S.	Plant Biotechnology Reports, 14(4), pp. 387–395	2020	It transgenic Arabidopsis plants overexpressing CaDHN under 15% PEG treatments, representing enhanced tolerance to drought. Chemical drought stress was introduced by 15% PEG treatment in the pots with soil Sunshine Mix #5 (SUN GR).
	51	Genome-wide AP2/ERF gene family analysis reveals the classification, structure, expression profiles and potential function in orchardgrass (Dactylis glomerata)	Xu, L., Feng, G., Yang, Z., ... Yang, Q., Zhang, X.	Molecular Biology Reports, 47(7), pp. 5225–5241	2020	Gene in orchardgrass were regulated with PEG. Plants transfer for exposure to stress conditions of drought (20% PEG6000).
	52	Genome-wide identification and characterization of drought stress responsive microRNAs in Tibetan wild barley	Qiu, C.-W., Liu, L., Feng, X., ... Cao, F., Wu, F.	International Journal of Molecular Sciences, 21(8), 2795	2020	Polyethylene glycol (PEG) induced drought stress hydroponic experiment was performed
	53	Transgenerational benefits of endophytes on resilience and antioxidant genes expressions in pea (Pisum sativum L.) under osmotic stress	Kumari, V., Vujanovic, V.	Acta Physiologiae Plantarum, 42(4), 49	2020	The IOP-PDA and PEG media increased water stress, osmotic pressure and dehydration, respectively, to plants grown in vitro. 5% polyethylene glycol 8000 (PEG) were used. Typically, media with PEG reates water stress conditions
	54	Transcriptome analysis of drought-resistant and drought-sensitive sorghum (Sorghum bicolor) genotypes in response to peg-induced drought stress	Abdel-Ghany, S.E., Ullah, F., Ben-Hur, A., Reddy, A.S.N.	International Journal of Molecular Sciences, 21(3), 772	2020	Polyethylene glycol (PEG)-induced drought stress. Seedlings grown vertically on MS and MS-containing polyethylene glycol (PEG)-8000; and For drought stress, on the 8th day, the solution was completely decanted and replaced with 0.5× Hoagland solution (control) or 20% PEG dissolved in 0.5× Hoagland solution (drought treatment)
	55	Systematic analysis of the maize OSCA genes revealing ZmOSCA family members involved in osmotic stress and ZmOSCA2.4 confers enhanced drought tolerance in transgenic arabidopsis	Cao, L., Zhang, P., Lu, X., ... Wei, L., Wang, T.	International Journal of Molecular Sciences, 21(1), 351	2020	PEG-treatment. Leaves of three-leaf stage were transferred into nutrient solution containing 20% PEG 6000;
	56	Combining physiological and metabolomic analysis to unravel the regulations of coronatine alleviating water stress in tobacco (Nicotiana tabacum L.)	Xu, J., Zhou, Y., Xu, Z., Chen, Z., Duan, L.	Biomolecules, 10(1), 99	2020	Tobacco under polyethylene glycol (PEG) 20% stress.
	57	A putative tomato inositol polyphosphate 5-phosphatase, Le5PT1, is involved in plant growth and abiotic stress responses	Na, J.-K., Metzger, J.D.	3 Biotech, 10(1), 28	2020	20% polyethylene glycol (MW 8000) treatment
	58	The barley miR393 has multiple roles in regulation of seedling growth, stomatal density, and drought stress tolerance	Yuan, W., Suo, J., Shi, B., ... Zhu, M., Han, N.	Plant Physiology and Biochemistry, 142, pp. 303–311	2019	polyethylene glycol (PEG) treatment
	59	Physiological and iTRAQ-based proteomic analyses reveal that melatonin alleviates oxidative damage in maize leaves exposed to drought stress	Su, X., Fan, X., Shao, R., ... Yang, Q., Guo, L.	Plant Physiology and Biochemistry, 142, pp. 263–274	2019	Plants were subjected to 20% PEG (PEG, 6000) nutrient solution (hydroponics)to induce drought stress.
	60	Genome-wide identification of the LEA protein gene family in grapevine (Vitis vinifera L.)	İbrahime, M., Kibar, U., Kazan, K., ... Çakır Aydemir, B., Ergül, A.	Tree Genetics and Genomes, 15(4), 55	2019	PEG-induced drought stress
	61	Overexpression of soybean miR169c confers increased drought stress sensitivity in transgenic Arabidopsis thaliana	Yu, Y., Ni, Z., Wang, Y., ... Sun, X., Zhang, H.	Plant Science, 285, pp. 68–78	2019	PEG-treatment. Soybean seedlings were transferred to Hoagland solution containing 20% PEG
	62	Comparative analysis of abscisic acid levels and expression of abscisic acid-related genes in Scots pine and Norway spruce seedlings under water deficit	Pashkovskiy, P.P., Vankova, R., Zlobin, I.E., ... Kartashov, A.V., Kuznetsov, V.V.	Plant Physiology and Biochemistry, 140, pp. 105–112	2019	Polyethylene glycol (PEG)-induced water deficiency (−0.15 and −0.5 MPa). PEG 6000 was progressively added to the nutrient solution for 5 days.
	63	iTRAQ-based quantitative analysis of responsive proteins under PEG-induced drought stress in wheat leaves	Wang, Y., Zhang, X., Huang, G., ... Zhong, X., Mei, X.	International Journal of Molecular Sciences, 20(11), 2621	2019	20% of polyethylene glycol-6000 (PEG)-induced stress for 4 days.
	64	Not related to the subject: Involvement of Medicago truncatula glutamate receptor-like channels in nitric oxide production under short-term water deficit stress	Philippe, F., Verdu, I., Morère-Le Paven, M.-C., Limami, A.M., Planchet, E.	Journal of Plant Physiology, 236, pp. 1–6	2019	Not related to the subject
	65	Alleviation of drought stress in grapevine by foliar-applied strigolactones	Min, Z., Li, R., Chen, L., ... Ju, Y., Fang, Y.	Plant Physiology and Biochemistry, 135, pp. 99–110	2019	Grape seedlings were subjected to 7% (w/v) polyethylene glycol (PEG-6000) to simulate the drought conditions; Text: (2) Drought stress, half-strength nutrient solution plus 7% polyethylene glycol (PEG)-6000 (w/v) (
	66	Not related to the subject: Drought stress induces a biphasic NO accumulation in Arabidopsis thaliana	Ederli, L., Bianchet, C., Paolocci, F., ... Gehring, C., Pasqualini, S.	Plant signaling &amp; behavior, 14(3), pp. e1573098	2019	Not related to the subject (suspension cell in PEG)
	67	Drought tolerance in alfalfa (Medicago sativa L.) varieties is associated with enhanced antioxidative protection and declined lipid peroxidation	Zhang, C., Shi, S., Liu, Z., Yang, F., Yin, G.	Journal of Plant Physiology, 232, pp. 226–240	2019	A: drought stress simulated by −1.2 MPa polyethylene glycol (PEG-6000); Text: Pots with sand and irrigated growth solution - Hydroponics with sand. Gradual drought stress by adding PEG-6000 with an osmotic potential of -1.2 MPa to full-strength Hoagland’s solution
	68	Pretreatment with NaCl promotes the seed germination of white clover by affecting endogenous phytohormones, metabolic regulation, and dehydrin-encoded genes expression under water stress	Cao, Y., Liang, L., Cheng, B., ... Peng, Y., Li, Z.	International Journal of Molecular Sciences, 19(11), 3570	2018	A: Seed germination under water stress induced by 19% polyethylene glycol (PEG) 6000.
	69	Genetic basis of drought tolerance during seed germination in barley	Thabet, S.G., Moursi, Y.S., Karam, M.A., Graner, A., Alqudah, A.M.	PLoS ONE, 13(11), e0206682	2018	PEG-induced drought during seed germination, 20% PEG.
	70	Ammonium uptake and metabolism alleviate PEG-induced water stress in rice seedlings	Cao, X., Zhong, C., Zhu, C., ... Wu, L., Jin, Q.	Plant Physiology and Biochemistry, 132, pp. 128–137	2018	Water stress was induced by adding 10% PEG-6000 to the solution,
	71	Identification of water use efficiency related genes in 'Garnem' almond-peach rootstock using time-course transcriptome analysis	Bielsa, B., Hewitt, S., Reyes-Chin-Wo, S., Dhingra, A., Rubio-Cabetas, M.J.	PLoS ONE, 13(10), e0205493	2018	PEG-induced water limitation stress, PEG-6000 solution
	72	Uptake and metabolism of ammonium and nitrate in response to drought stress in Malus prunifolia	Huang, L., Li, M., Zhou, K., ... Li, C., Ma, F.	Plant Physiology and Biochemistry, 127, pp. 185–193	2018	In hydroponics, drought conditions induced by 5% polyethylene glycol (PEG)
	73	OsERF71 confers drought tolerance via modulating ABA signaling and proline biosynthesis	Li, J., Guo, X., Zhang, M., ... Todorovska, E., Li, Z.	Plant Science, 270, pp. 131–139	2018	PEG-treatment
	74	Cloning and expression analysis of ZmERD3 gene from zea mays	Song, X., Weng, Q., Zhao, Y., ... Yuan, J., Liu, Y.	Iranian Journal of Biotechnology, 16(2), pp. 140–147, e1593	2018	PEG-treatment
	75	Exploring the role of Inositol 1,3,4-trisphosphate 5/6 kinase-2 (GmITPK2) as a dehydration and salinity stress regulator in Glycine max (L.) Merr. through heterologous expression in E. coli	Marathe, A., Krishnan, V., Vinutha, T., ... Jolly, M., Sachdev, A.	Plant Physiology and Biochemistry, 123, pp. 331–341	2018	Dehydration
	76	Overexpression of a predominantly root-expressed NAC transcription factor in wheat roots enhances root length, biomass and drought tolerance	Chen, D., Chai, S., McIntyre, C.L., Xue, G.-P.	Plant Cell Reports, 37(2), pp. 225–237	2018	Dehydration tolerance under polyethylene glycol (PEG) treatment. 5% (w/v) polyethylene glycol 8000 (PEG) in the Hoagland and Arnon nutrient solution;
	77	Transcriptome profiling and characterization of drought-tolerant potato plant (Solanum tuberosum L.)	Moon, K.-B., Ahn, D.-J., Park, J.-S., ... Park, Y.-I., Kim, H.-S.	Molecules and Cells, 41(11), pp. 979–992	2018	Plants were treated with -1.8 Mpa polyethylene glycol-8000. PEG-treatment.
	78	Improved short-term drought response of transgenic rice over-expressing maize C4 phosphoenolpyruvate carboxylase via calcium signal cascade	Liu, X., Li, X., Dai, C., ... Yan, T., Zhang, J.	Journal of Plant Physiology, 218, pp. 206–221	2017	Long-term drought tolerance and short-term drought responses; PEG 6000 treatments to simulate drought stress
	79	Genome-wide analysis of the YABBY family in soybean and functional identification of GmYABBY10 involvement in high salt and drought stresses	Zhao, S.-P., Lu, D., Yu, T.-F., ... Chen, Z.-Y., Cui, X.-Y.	Plant Physiology and Biochemistry, 119, pp. 132–146	2017	Text: phenotype under stress conditions - medium with or without PEG6000;
	80	GsSNAP33, a novel Glycine soja SNAP25-type protein gene: Improvement of plant salt and drought tolerances in transgenic Arabidopsis thaliana	Nisa, Z.-U., Mallano, A.I., Yu, Y., ... Tabys, D., Zhu, Y.	Plant Physiology and Biochemistry, 119, pp. 9–20	2017	PEG treatment
	81	Expression and functional analysis of acireductone dioxygenase gene in rice	Xiong, W., Yang, B., Liu, W., ... Luan, W., Zhang, S.	Scientia Agricultura Sinica, 50(12), pp. 2199–2208	2017	For PEG osmotic stress, seeds were planted in agar medium containing 5% PEG6000; In PEG6000 osmotic stress experiment.
	82	Genome-wide analysis of rice dehydrin gene family: Its evolutionary conservedness and expression pattern in response to PEG induced dehydration stress	Verma, G., Dhar, Y.V., Srivastava, D., ... Asif, M.H., Chakrabarty, D.	PLoS ONE, 12(5), e0176399	2017	PEG (polyethylene glycol)-induced dehydration stress
	83	A ThDREB gene from Tamarix hispida improved the salt and drought tolerance of transgenic tobacco and T. hispida	Yang, G., Yu, L., Zhang, K., ... Guo, Y., Gao, C.	Plant Physiology and Biochemistry, 113, pp. 187–197	2017	induced by PEG
	84	Oil palm drought inducible DREB1 induced expression of DRE/CRT- and non-DRE/CRT-containing genes in lowland transgenic tomato under cold and PEG treatments	Azzeme, A.M., Abdullah, S.N.A., Aziz, M.A., Wahab, P.E.M.	Plant Physiology and Biochemistry, 112, pp. 129–151	2017	PEG-treatment
	85	Distinct gene networks drive differential response to abrupt or gradual water deficit in potato	Ambrosone, A., Batelli, G., Bostan, H., ... Grillo, S., Costa, A.	Gene, 597, pp. 30–39	2017	polyethylene glycol (PEG)-mediated water stress.
	86	SiASR4, the target gene of SiARDP from Setaria italica, improves abiotic stress adaption in plants	Li, J., Dong, Y., Li, C., Pan, Y., Yu, J.	Frontiers in Plant Science, 7, 2063	2017	PEG treatmen
	87	Cloning and expression analysis of ZmABI3 gene in Zea mays | Zea mays’taki ZmABi3 geninin klonlanması ve ekspresyon analizi	Weng, Q., Song, J., Ma, H., ... Zhao, Y., Liu, Y.	Turkish Journal of Biochemistry, 42(3), pp. 279–285	2017	PEG treatmen
	88	Isolation and characterization of a promoter responsive to salt, osmotic and dehydration stresses in soybean	Conforte, A.J., Guimarães-Dias, F., Neves-Borges, A.C., ... Felix-Whipps, D., Alves-Ferreira, M.	Genetics and Molecular Biology, 40(1), pp. 226–237	2017	PEG treatmen
	89	Negative feedback regulation of ABA biosynthesis in peanut (Arachis hypogaea): A transcription factor complex inhibits AhNCED1 expression during water stress	Li, L., Liu, S., Li, M., ... Li, X., Liu, X.	Scientific Reports, 6, 37943	2016	PEG treatmen
	90	Diagonal two-dimensional electrophoresis (D-2DE): a new approach to study the effect of osmotic stress induced by polyethylene glycol in durum wheat (Triticum durum Desf.)	Kacem, N.S., Mauro, S., Muhovski, Y., ... Djekoun, A., Watillon, B.	Molecular Biology Reports, 43(9), pp. 897–909	2016	dehydration induced by polyethylene glycol (PEG6000).
	91	Molecular cloning and characterization of drought stress responsive abscisic acid-stress-ripening (Asr 1) gene from wild jujube, Ziziphus nummularia (Burm.f.) Wight & Arn	Padaria, J.C., Yadav, R., Tarafdar, A., ... Kumar, K., Sivalingam, P.N.	Molecular Biology Reports, 43(8), pp. 849–859	2016	(PEG) induced
	92	Interspecies and intraspecies analysis of trehalose contents and the biosynthesis pathway gene family reveals crucial roles of trehalose in osmotic-stress tolerance in cassava	Han, B., Fu, L., Zhang, D., ... Peng, M., Zhang, J.	International Journal of Molecular Sciences, 17(7), 1077	2016	osmotic stress simulated by 20% PEG 6000
	93	Identification of rapeseed MicroRNAs involved in early stage seed germination under salt and drought stresses	Jian, H., Wang, J., Wang, T., ... Li, J., Liu, L.	Frontiers in Plant Science, 7(MAY2016), 658	2016	drought (200 g L−1 PEG-6000) in media
	94	Contrasting transcriptional responses of PYR1/PYL/RCAR ABA receptors to ABA or dehydration stress between maize seedling leaves and roots	Fan, W., Zhao, M., Li, S., ... Meng, H., Mu, Z.	BMC Plant Biology, 16(1), 99	2016	(PEG)-induced osmotic stress
	95	CmWRKY1 enhances the dehydration tolerance of chrysanthemum through the regulation of ABA-aociated genes	Fan, Q., Song, A., Jiang, J., ... Chen, S., Chen, F.	PLoS ONE, 11(3), e0150572	2016	Lines exhibit enhanced dehydration tolerance in response to polyethylene glycol (PEG) treatment
	96	Physiological investigation and transcriptome analysis of polyethylene glycol (Peg)-induced dehydration stress in Cassava	Fu, L., Ding, Z., Han, B., ... Li, Y., Zhang, J.	International Journal of Molecular Sciences, 17(3), 283	2016	20% polyethylene glycol (PEG-6000) = Dehydration stress simulated by polyethylene glycol (PEG) treatments.
	97	Cloning and functional identification of the ATHB12 gene of HD-Zip IFamily in potato (Solanum tuberosum L.)	Wu, L.-L., Yao, L., Ma, R., ... Zhang, N., Si, H.-J.	Acta Agronomica Sinica(China), 42(8), pp. 1112–1121	2016	PEG treatmen
	98	Dissection of early transcriptional responses to water stress in Arundo donax L. by unigene-based RNA-seq	Fu, Y., Poli, M., Sablok, G., ... Li, M., Varotto, C.	Biotechnology for Biofuels, 9(1), 54	2016	osmotic/water stress with 10 and 20 % polyethylene glycol (PEG)
	99	Late Embryogenesis Abundant (LEA) constitutes a large and diverse family of proteins involved in development and abiotic stress responses in sweet orange (Citrus sinensis L. Osb.)	Muniz Pedrosa, A., Martins, C.D.P.S., Gonçalves, L.P., Costa, M.G.C.	PLoS ONE, 10(12), e0145785	2015	(PEG) induced
	100	The first linkage map for a recombinant inbred line population in cotton (Gossypium barbadense) and its use in studies of PEG-induced dehydration tolerance	Abdelraheem, A., Mahdy, E., Zhang, J.	Euphytica, 205(3), pp. 941–958	2015	PEG treatmen
	101	Pattern of CsICE1 expression under cold or drought treatment and functional verification through analysis of transgenic Arabidopsis	Ding, Z.T., Li, C., Shi, H., Wang, H., Wang, Y.	Genetics and Molecular Research, 14(3), pp. 11259–11270	2015	Using seedling cuttings, drought [20% polyethylene glycol 6000 (PEG-6000)] treatment was studied.
	102	PpCBF3 from cold-tolerant Kentucky bluegrass involved in freezing tolerance associated with up-regulation of cold-related genes in transgenic Arabidopsis thaliana	Zhuang, L., Yuan, X., Chen, Y., ... Yang, Z., Huang, B.	PLoS ONE, 10(7), e0132928	2015	drought stress [induced by 20% polyethylene glycol 6000 solution (PEG-6000)]
	103	Nitric oxide plays a central role in water stress-induced tanshinone production in Salvia miltiorrhiza hairy roots	Du, X., Zhang, C., Guo, W., ... Liu, Y., Yang, D.	Molecules, 20(5), pp. 7574–7585	2015	PEG treatmen
	104	An aquaporin protein is associated with drought stress tolerance	Li, J., Ban, L., Wen, H., ... Gao, H., Wang, X.	Biochemical and Biophysical Research Communications, 459(2), pp. 208–213	2015	20% polyethylene glycol (PEG) 6000 treatment
	105	A key ABA catabolic gene, OsABA8ox3, is involved in drought stress resistance in rice	Cai, S., Jiang, G., Ye, N., ... Zhang, J., Zhu, G.	PLoS ONE, 10(2), e0116646	2015	PEG-mimic dehydration
	106	Molecular and biochemical mechanisms associated with differential responses to drought tolerance in wheat (Triticum aestivum L.)	Islam, M., Begum, M.C., Kabir, A.H., Alam, M.F.	Journal of Plant Interactions, 10(1), pp. 195–201	2015	PEG-induced drought stress
	107	Comparative transcriptome analysis of the lichen-forming fungus Endocarpon pusillum elucidates its drought adaptation mechanisms	Wang, Y.Y., Zhang, X.Y., Zhou, Q.M., Zhang, X.L., Wei, J.C.	Science China Life Sciences, 58(1), pp. 89–100	2015	PEG-induced drought stress
	108	Caffeic acid pretreatment enhances dehydration tolerance in cucumber seedlings by increasing antioxidant enzyme activity and proline and soluble sugar contents	Wan, Y.-Y., Chen, S.-Y., Huang, Y.-W., ... Wang, X.-J., Bai, J.-G.	Scientia Horticulturae, 173, pp. 54–64	2014	dehydration conditions induced by 10% polyethylene glycol (PEG) 6000.
	109	Overexpression of OsMYB48-1, a novel MYB-related transcription factor, enhances drought and salinity tolerance in rice	Xiong, H., Li, J., Liu, P., ... Ali, J., Li, Z.	PLoS ONE, 9(3), e92913	2014	simulated drought stress caused by PEG
	110	Genome-wide analysis of water-stress-responsive microRNA expression profile in tobacco roots	Yin, F., Gao, J., Liu, M., ... Luo, C., Pan, G.	Functional and Integrative Genomics, 14(2), pp. 319–332	2014	20 % polyethylene glycol-grown (PEG-grown) treatment
	111	Cloning and expression analysis of two C2H2 transcription factors in soybean	Hou, S.-Y., Sun, Z.-X., Guo, B., ... Li, G.-Q., Han, Y.-H.	Zhiwu Shengli Xuebao/Plant Physiology Journal, 50(5), pp. 665–674	2014	PEG treatmen
	112	Stress-inducible expression of a gene encoding C-repeat binding factor 4 (CBF4) from Arabidopsis improved performance of transgenic maize under drought condition	Zou, H., Wang, X., Huang, C., ... Yu, R., Wu, Z.	Plant OMICS, 7(2), pp. 94–101	2014	PEG treatmen
	113	Interplay between circadian rhythm, time of the day and osmotic stress constraints in the regulation of the expression of a Solanum Double B-box gene	Kiełbowicz-Matuk, A., Rey, P., Rorat, T.	Annals of Botany, 113(5), pp. 831–842	2014	salinity and polyethylene glycol (PEG), but not to drought
	114	Dehydration-induced WRKY genes from tobacco and soybean respond to jasmonic acid treatments in BY-2 cell culture	Rabara, R.C., Tripathi, P., Lin, J., Rushton, P.J.	Biochemical and Biophysical Research Communications, 431(3), pp. 409–414	2013	10% PEG treatment
	115	Cloning and expression analysis of MuNAC4 transcription factor protein from horsegram (Macrotyloma uniflorum (Lam.) Verdc.) conferred salt stress tolerance in Escherichia coli	Pandurangaiah, M., Reddy, K.E., Lokanadha Rao, G., ... Veeranagamallaiah, G., Sudhakar, C.	Acta Physiologiae Plantarum, 35(1), pp. 139–146	2013	water stresses (6 % PEG).
	116	Alginate oligosaccharides enhanced Triticum aestivum L. tolerance to drought stress	Liu, H., Zhang, Y.-H., Yin, H., ... Zhao, X.-M., Du, Y.-G.	Plant Physiology and Biochemistry, 62, pp. 33–40	2013	Drought model was simulated by polyethylene glycol-6000 (PEG-6000) solution
	117	Overexpression of the Wheat Aquaporin Gene, TaAQP7, Enhances Drought Tolerance in Transgenic Tobacco	Zhou, S., Hu, W., Deng, X., ... Yang, G., He, G.	PLoS ONE, 7(12), e52439	2012	PEG treatmen
	118	Expansins are involved in cell growth mediated by abscisic acid and indole-3-acetic acid under drought stress in wheat	Zhao, M., Han, Y., Feng, Y., Li, F., Wang, W.	Plant Cell Reports, 31(4), pp. 671–685	2012	osmotic stress which was induced by polyethylene glycol (PEG)-6000.
	119	Ectopic expression of a fruit phytoene synthase from Citrus paradisi Macf. promotes abiotic stress tolerance in transgenic tobacco.	Cidade, L.C., de Oliveira, T.M., Mendes, A.F., ... Soares-Filho, W.S., Costa, M.G.	Molecular biology reports, 39(12), pp. 10201–10209	2012	PEG treatmen
	120	Transcriptome-wide identification and stress properties of the 14-3-3 gene family in cotton (Gossypium hirsutum L.)	Sun, G., Xie, F., Zhang, B.	Functional and Integrative Genomics, 11(4), pp. 627–636	2011	1% of PEG treatment = drought
	121	Salt and drought stresses induce the aberrant expression of microRNA genes in tobacco	Frazier, T.P., Sun, G., Burklew, C.E., Zhang, B.	Molecular Biotechnology, 49(2), pp. 159–165	2011	1% of PEG treatment = drought
	122	Analysis by virus induced gene silencing of the expression of two proline biosynthetic pathway genes in Nicotiana benthamiana under stress conditions	Ku, H.-M., Hu, C.-C., Chang, H.-J., ... Jan, F.-J., Chen, C.-T.	Plant Physiology and Biochemistry, 49(10), pp. 1147–1154	2011	plants under drought stress and no inhibition was observed under PEG treatment.
	123	A cotton group C MAP kinase gene, GhMPK2, positively regulates salt and drought tolerance in tobacco	Zhang, L., Xi, D., Li, S., ... Wu, C., Guo, X.	Plant Molecular Biology, 77(1), pp. 17–31	2011	PEG treatmen
	124	Effect of nitric oxide treatment on antioxidant responses and psbA gene expression in two wheat cultivars during grain filling stage under drought stress and rewatering	Wang, Y., Suo, B., Zhao, T., ... Zhao, X., Zhao, H.	Acta Physiologiae Plantarum, 33(5), pp. 1923–1932	2011	were drought stressed by PEG for 72 h and rewatered for 48
	125	Isolation and characterization of a gene encoding a polyethylene glycol-induced cysteine protease in common wheat	Zang, Q.-W., Wang, C.-X., Li, X.-Y., ... Zhao, J., Chang, X.-P.	Journal of Biosciences, 35(3), pp. 379–388	2010	polyethylene glycol (PEG) stress
	126	SbDREB2A, an A-2 type DREB transcription factor from extreme halophyte Salicornia brachiata confers abiotic stress tolerance in Escherichia coli	Gupta, K., Agarwal, P.K., Reddy, M.K., Jha, B.	Plant Cell Reports, 29(10), pp. 1131–1137	2010	PEG treatmen
	127	Comparative transcriptome analysis of differentially expressed genes in foxtail millet (Setaria italica L.) during dehydration stress	Lata, C., Sahu, P.P., Prasad, M.	Biochemical and Biophysical Research Communications, 393(4), pp. 720–727	2010	PEG-induced dehydration stress.
	128	Identification and characterization of two members of the FtsH gene family in maize (Zea mays L.)	Yue, G., Hu, X., He, Y., Yang, A., Zhang, J.	Molecular Biology Reports, 37(2), pp. 855–863	2010	18% (W/V) polyethylene glycol (PEG) (MW 6,000) treatment
	129	OsAREB1, an ABRE-binding protein responding to ABA and glucose, has multiple functions in Arabidopsis	Jin, X.-F., Xiong, A.-S., Peng, R.-H., ... Chen, J.-M., Yao, Q.-H.	BMB Reports, 43(1), pp. 34–39	2010	PEG treatmen
	130	Analysis of DNA methylation of maize in response to osmotic and salt stress based on methylation-sensitive amplified polymorphism	Tan, M.-p.	Plant Physiology and Biochemistry, 48(1), pp. 21–26	2010	PEG-induced methylation
	131	Chromosomal location of traits associated with wheat seedling water and phosphorus use efficiency under different water and phosphorus stresses	Cao, H.-X., Zhang, Z.-B., Sun, C.-X., ... Song, W.-Y., Xu, P.	International Journal of Molecular Sciences, 10(9), pp. 4116–4136	2009	PEG treatmen
	132	Molecular cloning and characterization of a novel gossypium hirsutum L. bHLH gene in response to ABA and drought stresses	Meng, C.-M., Zhang, T.-Z., Guo, W.-Z.	Plant Molecular Biology Reporter, 27(3), pp. 381–387	2009	PEG treatmen
	133	Cloning and characterization of a novel CBL-interacting protein kinase from maize	Zhao, J., Sun, Z., Zheng, J., ... Wang, J., Wang, G.	Plant Molecular Biology, 69(6), pp. 661–674	2009	PEG treatmen
	134	Over-expression of the stress-induced OsWRKY45 enhances disease resistance and drought tolerance in Arabidopsis	Qiu, Y., Yu, D.	Environmental and Experimental Botany, 65(1), pp. 35–47	2009	PEG treatmen
	135	Rice DREB1B promoter shows distinct stress-specific responses, and the overexpression of cDNA in tobacco confers improved abiotic and biotic stress tolerance	Gutha, L.R., Reddy, A.R.	Plant Molecular Biology, 68(6), pp. 533–555	2008	PEG treatmen
	136	Cloning and identification of promoter Prd29A and its application in sugarcane drought resistance	Wu, Y., Zhou, H., Que, Y.-X., Chen, R.-K., Zhang, M.-Q.	Sugar Tech, 10(1), pp. 36–41	2008	PEG treatmen
	137	Identification of functional candidate genes for drought tolerance in rice	Fu, B.-Y., Xiong, J.-H., Zhu, L.-H., ... Xu, J.-L., Li, Z.-K.	Molecular Genetics and Genomics, 278(6), pp. 599–609	2007	PEG simulated drought
	138	Expression profiling on soybean leaves reveals integration of ER- and osmotic-stress pathways	Irsigler, A.S.T., Costa, M.D.L., Zhang, P., ... Boston, R.S., Fontes, E.P.B.	BMC Genomics, 8, 431	2007	polyethylene glycol (PEG)-induced cellular dehydration
	139	Differential responses of antioxidative system to chilling and drought in four rice cultivars differing in sensitivity	Guo, Z., Ou, W., Lu, S., Zhong, Q.	Plant Physiology and Biochemistry, 44(11-12), pp. 828–836	2006	23% PEG-6000 solution as drought stress treatment.
	140	Isolation and characterization of drought-related trehalose 6-phosphate-synthase gene from cultivated cotton (Gossypium hirsutum L.)	Kosmas, S.A., Argyrokastritis, A., Loukas, M.G., ... Tsakas, S., Kaltsikes, P.J.	Planta, 223(2), pp. 329–339	2006	drought stress (using PEG 6000 solution, for 4 h)
	141	Altered physiology in trehalose-producing transgenic tobacco plants: Enhanced tolerance to drought and salinity stresses	Jun, S.-S., Jin, Y.Y., Hye, J.C., ... Min, C.P., Hong, Y.-N.	Journal of Plant Biology, 48(4), pp. 456–466	2005	PEG treatmen
	142	Cloning and characterization of a drought-inducible MYB gene from Boea crassifolia	Chen, B.-J., Wang, Y., Hu, Y.-L., Wu, Q., Lin, Z.-P.	Plant Science, 168(2), pp. 493–500	2005	PEG treatmen
	143	Accumulation of trehalose within transgenic chloroplasts confers drought tolerance	Lee, S.-B., Kwon, H.-B., Kwon, S.-J., ... Byun, M.-O., Daniell, H.	Molecular Breeding, 11(1), pp. 1–13	2003	6% PEG treatment

## Sheet: PEG-drought
		143 papers. Words for searching: [Drought AND dehydration AND PEG AND plants AND genes]
	N	Title	Authors	Journal	Year	Description
	9	The Knockdown of AUXIN RESPONSE FACTOR 2 Confers Enhanced Tolerance to Salt and Drought Stresses in Tomato (Solanum lycopersicum L.)	El Mamoun, I., Bouzroud, S., Zouine, M., Smouni, A.	Plants, 12(15), 2804	2023	T: Drought; A: drought (15% PEG 20000) stress
	10	Novel inducible promoter DREB1G cloned from date palm exhibits high fold expression over AtRD29 to drought and salinity stress	Kodackattumannil, P., Whitley, K., Sasi, S., ... Kottackal, M., Amiri, K.M.A.	Plant Cell, Tissue and Organ Culture, 154(2), pp. 367–380	2023	PEG treatment was described as 'drought'
	12	Starch granules of the sugar-pathway were eliminated under the stress of PEG-drought compared with Soil-drought	Dai, M., Zhang, Y., Lu, X., ... Chen, Q., Ye, W.	Industrial Crops and Products, 193, 116158	2023	PEG-drought compared with Soil-drought
	14	Screening Spring Wheat Genotypes for TaDreb-B1 and Fehw3 Genes under Severe Drought Stress at the Germination Stage Using KASP Technology	Mohamed, E.A., Ahmed, A.A.M., Schierenbeck, M., ... Börner, A., Sallam, A.	Genes, 14(2), 373	2023	T: Severe drought stress: A: tolerance to drought at the germination stage under polyethylene glycol (PEG) - severe drought stress conditions. Text: Genotypes were tested for their tolerance to drought at the germination stage under two different concentrations of PEG (25% and 30%). The seeds were placed in a Petri dish and irrigated with 10 ml of the corresponding solution;
	23	Role of RcTINY2 in the Regulation of Drought and Salt Stress Response in Arabidopsis and Rose	Geng, L., Su, L., Wang, Y., ... Cheng, C., Jiang, X.	Horticulturae, 8(8), 747	2022	T: Drought stress; A and Text: Rose plants and transgenic Arabidopsis plants were grown in media with PEG - described as 'drought'
	44	Effect of NtCycB2 gene expression on drought resistance of tobacco (In Chinese)	Guan, Y., Zheng, S., Liu, X., ... Cui, H., Yan, X.	Tobacco Science and Technology, 54(3)	2021	A: Drought tolerance under different concentrations of PEG-6000 in test tubes and drought stress in floating seedling trays.
	45	The tea plant CsWRKY26 promotes drought tolerance in transgenic Arabidopsis plants	Chen, W., Zheng, C., Yao, M., Chen, L.	Beverage Plant Research, 1, 3	2021	T: Drought stress; A: CsWRKY26 transcripts were markedly induced by treatments with polyethylene glycol (PEG) and drought. Text: Two-year-old rooted cuttings were grown in pots in greenhouse. These cuttings were subject to various abiotic stresses, such as natural drought and 10% (W/V) PEG4000..
	46	Yellow nutsedge WRI4-like gene improves drought tolerance in Arabidopsis thaliana by promoting cuticular wax biosynthesis	Cheng, C., Hu, S., Han, Y., ... Zhang, X., Huang, B.	BMC Plant Biology, 20(1), 498	2020	A: PEG-simulated drought stress
	51	Genome-wide AP2/ERF gene family analysis reveals the classification, structure, expression profiles and potential function in orchardgrass (Dactylis glomerata)	Xu, L., Feng, G., Yang, Z., ... Yang, Q., Zhang, X.	Molecular Biology Reports, 47(7), pp. 5225–5241	2020	A: gene in orchardgrass were regulated with PEG: Text: plants transfer for exposure to stress conditions of drought (20% PEG6000),
	65	Alleviation of drought stress in grapevine by foliar-applied strigolactones	Min, Z., Li, R., Chen, L., ... Ju, Y., Fang, Y.	Plant Physiology and Biochemistry, 135, pp. 99–110	2019	Grape seedlings were subjected to 7% (w/v) polyethylene glycol (PEG-6000) to simulate the drought conditions; Text: (2) Drought stress, half-strength nutrient solution plus 7% polyethylene glycol (PEG)-6000 (w/v) (
	93	Identification of rapeseed MicroRNAs involved in early stage seed germination under salt and drought stresses	Jian, H., Wang, J., Wang, T., ... Li, J., Liu, L.	Frontiers in Plant Science, 7(MAY2016), 658	2016	drought (200 g L−1 PEG-6000) in media
	101	Pattern of CsICE1 expression under cold or drought treatment and functional verification through analysis of transgenic Arabidopsis	Ding, Z.T., Li, C., Shi, H., Wang, H., Wang, Y.	Genetics and Molecular Research, 14(3), pp. 11259–11270	2015	Using seedling cuttings, drought [20% polyethylene glycol 6000 (PEG-6000)] treatment was studied.
	120	Transcriptome-wide identification and stress properties of the 14-3-3 gene family in cotton (Gossypium hirsutum L.)	Sun, G., Xie, F., Zhang, B.	Functional and Integrative Genomics, 11(4), pp. 627–636	2011	1% of PEG treatment = drought
	121	Salt and drought stresses induce the aberrant expression of microRNA genes in tobacco	Frazier, T.P., Sun, G., Burklew, C.E., Zhang, B.	Molecular Biotechnology, 49(2), pp. 159–165	2011	1% of PEG treatment = drought
	124	Effect of nitric oxide treatment on antioxidant responses and psbA gene expression in two wheat cultivars during grain filling stage under drought stress and rewatering	Wang, Y., Suo, B., Zhao, T., ... Zhao, X., Zhao, H.	Acta Physiologiae Plantarum, 33(5), pp. 1923–1932	2011	were drought stressed by PEG for 72 h and rewatered for 48
	139	Differential responses of antioxidative system to chilling and drought in four rice cultivars differing in sensitivity	Guo, Z., Ou, W., Lu, S., Zhong, Q.	Plant Physiology and Biochemistry, 44(11-12), pp. 828–836	2006	23% PEG-6000 solution as drought stress treatment.
	140	Isolation and characterization of drought-related trehalose 6-phosphate-synthase gene from cultivated cotton (Gossypium hirsutum L.)	Kosmas, S.A., Argyrokastritis, A., Loukas, M.G., ... Tsakas, S., Kaltsikes, P.J.	Planta, 223(2), pp. 329–339	2006	drought stress (using PEG 6000 solution, for 4 h)
	17	0.472
	2	GA3 and BAP phytohormone seed priming enhances germination and PEG induced drought stress tolerance in soybean by triggering the expression of osmolytes, antioxidant enzymes and related genes at the early seedling growth stages	Jaybhaye, S.G., Deshmukh, A.S., Chavhan, R.L., Patade, V.Y., Hinge, V.R.	Environmental and Experimental Botany, 226, 105870	2024	PEG induced drought stress
	22	The PoLACS4 Gene May Participate in Drought Stress Resistance in Tree Peony (Paeonia ostii ‘Feng Dan Bai’)	Zhang, H., Zhang, S., Li, M., Wang, J., Wu, T.	Genes, 13(9), 1591	2022	T: Drought stress; A: drought stress induced by polyethylene glycol (PEG).
	34	Overexpression of γ-glutamylcysteine synthetase gene from Caragana korshinskii decreases stomatal density and enhances drought tolerance	Lu, B., Luo, X., Gong, C., Bai, J.	BMC Plant Biology, 21(1), 444	2021	T: drought tolerance; A: PEG 6000-mediated drought stress
	37	Root NRT, NiR, AMT, GS, GOGAT and GDH expression levels reveal NO and ABA mediated drought tolerance in Brassica juncea L.	Sahay, S., Robledo-Arratia, L., Glowacka, K., Gupta, M.	Scientific Reports, 11(1), 7992	2021	A: Here we report that PEG mediated drought stress. ...than PEG + ABA in alleviating drought stress.
	43	Strategies to apply water-deficit stress: Similarities and disparities at the whole plant metabolism level in medicago truncatula	Castañeda, V., González, E.M.	International Journal of Molecular Sciences, 22(6), pp. 1–21, 2813	2021	T: water-deficit stress; A: Reduced irrigation (No-W) and 250 g/L polyethylene glycol (PEG)-6000 to induce drought stress. PEG treatment led to some typical responses of plants to drought stress… PEG is safe mimicker of drought.
	52	Genome-wide identification and characterization of drought stress responsive microRNAs in Tibetan wild barley	Qiu, C.-W., Liu, L., Feng, X., ... Cao, F., Wu, F.	International Journal of Molecular Sciences, 21(8), 2795	2020	Polyethylene glycol (PEG) induced drought stress hydroponic experiment was performed
	54	Transcriptome analysis of drought-resistant and drought-sensitive sorghum (Sorghum bicolor) genotypes in response to peg-induced drought stress	Abdel-Ghany, S.E., Ullah, F., Ben-Hur, A., Reddy, A.S.N.	International Journal of Molecular Sciences, 21(3), 772	2020	A: Polyethylene glycol (PEG)-induced drought stress; Text: seedlings grown vertically on MS and MS-containing polyethylene glycol (PEG)-8000; and For drought stress, on the 8th day, the solution was completely decanted and replaced with 0.5× Hoagland solution (control) or 20% PEG dissolved in 0.5× Hoagland solution (drought treatment)
	59	Physiological and iTRAQ-based proteomic analyses reveal that melatonin alleviates oxidative damage in maize leaves exposed to drought stress	Su, X., Fan, X., Shao, R., ... Yang, Q., Guo, L.	Plant Physiology and Biochemistry, 142, pp. 263–274	2019	A: Plants were subjected to 20% PEG (PEG, 6000) nutrient solution (hydroponics)to induce drought stress.
	60	Genome-wide identification of the LEA protein gene family in grapevine (Vitis vinifera L.)	İbrahime, M., Kibar, U., Kazan, K., ... Çakır Aydemir, B., Ergül, A.	Tree Genetics and Genomes, 15(4), 55	2019	PEG-induced drought stress
	67	Drought tolerance in alfalfa (Medicago sativa L.) varieties is associated with enhanced antioxidative protection and declined lipid peroxidation	Zhang, C., Shi, S., Liu, Z., Yang, F., Yin, G.	Journal of Plant Physiology, 232, pp. 226–240	2019	A: drought stress simulated by −1.2 MPa polyethylene glycol (PEG-6000); Text: Pots with sand and irrigated growth solution - Hydroponics with sand. Gradual drought stress by adding PEG-6000 with an osmotic potential of -1.2 MPa to full-strength Hoagland’s solution
	69	Genetic basis of drought tolerance during seed germination in barley	Thabet, S.G., Moursi, Y.S., Karam, M.A., Graner, A., Alqudah, A.M.	PLoS ONE, 13(11), e0206682	2018	PEG-induced drought during seed germination, 20% PEG.
	72	Uptake and metabolism of ammonium and nitrate in response to drought stress in Malus prunifolia	Huang, L., Li, M., Zhou, K., ... Li, C., Ma, F.	Plant Physiology and Biochemistry, 127, pp. 185–193	2018	In hydroponics, drought conditions induced by 5% polyethylene glycol (PEG)
	78	Improved short-term drought response of transgenic rice over-expressing maize C4 phosphoenolpyruvate carboxylase via calcium signal cascade	Liu, X., Li, X., Dai, C., ... Yan, T., Zhang, J.	Journal of Plant Physiology, 218, pp. 206–221	2017	Long-term drought tolerance and short-term drought responses; PEG 6000 treatments to simulate drought stress
	102	PpCBF3 from cold-tolerant Kentucky bluegrass involved in freezing tolerance associated with up-regulation of cold-related genes in transgenic Arabidopsis thaliana	Zhuang, L., Yuan, X., Chen, Y., ... Yang, Z., Huang, B.	PLoS ONE, 10(7), e0132928	2015	drought stress [induced by 20% polyethylene glycol 6000 solution (PEG-6000)]
	106	Molecular and biochemical mechanisms associated with differential responses to drought tolerance in wheat (Triticum aestivum L.)	Islam, M., Begum, M.C., Kabir, A.H., Alam, M.F.	Journal of Plant Interactions, 10(1), pp. 195–201	2015	PEG-induced drought stress
	107	Comparative transcriptome analysis of the lichen-forming fungus Endocarpon pusillum elucidates its drought adaptation mechanisms	Wang, Y.Y., Zhang, X.Y., Zhou, Q.M., Zhang, X.L., Wei, J.C.	Science China Life Sciences, 58(1), pp. 89–100	2015	PEG-induced drought stress
	109	Overexpression of OsMYB48-1, a novel MYB-related transcription factor, enhances drought and salinity tolerance in rice	Xiong, H., Li, J., Liu, P., ... Ali, J., Li, Z.	PLoS ONE, 9(3), e92913	2014	simulated drought stress caused by PEG
	116	Alginate oligosaccharides enhanced Triticum aestivum L. tolerance to drought stress	Liu, H., Zhang, Y.-H., Yin, H., ... Zhao, X.-M., Du, Y.-G.	Plant Physiology and Biochemistry, 62, pp. 33–40	2013	Drought model was simulated by polyethylene glycol-6000 (PEG-6000) solution
	137	Identification of functional candidate genes for drought tolerance in rice	Fu, B.-Y., Xiong, J.-H., Zhu, L.-H., ... Xu, J.-L., Li, Z.-K.	Molecular Genetics and Genomics, 278(6), pp. 599–609	2007	PEG simulated drought
	19	0.528
	36	Total: 25.9%

## Sheet: PEG-dehydration
		143 papers. Words for searching: [Drought AND dehydration AND PEG AND plants AND genes]
	N	Title	Authors	Journal	Year	Description
	7	Nitric Oxide (NO) Improves Wheat Growth under Dehydration Conditions by Regulating Phytohormone Levels and Induction of the Expression of the TADHN Dehydrin Gene	Allagulova, C., Avalbaev, A., Lubyanova, A., ... Yuldashev, R., Lastochkina, O.	Plants, 12(23), 4051	2023	dehydration (PEG-8000)
	8	Molecular characterization reveals that OsSAPK3 improves drought tolerance and grain yield in rice	Lou, D., Lu, S., Chen, Z., ... Yu, D., Yang, X.	BMC Plant Biology, 23(1), 53	2023	T&A: Drought; Text: Drought and dehydration
	18	Identification of PP2C Genes in Tibetan Hulless Barley (Hordeum vulgare var. nudum) Under Dehydration Stress and Initiatory Expression and Functional Analysis of HvPP2C59	Liang, J., Yi, L., Li, L., ... Long, H., Yu, M.	Plant Molecular Biology Reporter, 40(4), pp. 611–627	2022	Dehydration stress
	25	Genome-wide analysis of the rose (Rosa chinensis) NAC family and characterization of RcNAC091	Geng, L., Su, L., Fu, L., ... Liu, Q., Jiang, X.	Plant Molecular Biology, 108(6), pp. 605–619	2022	A: PEG - dehydration stress
	32	Evaluation of the molecular and physiological response to dehydration of two accessions of the model plant Setaria viridis	Travassos-Lins, J., de Oliveira Rocha, C.C., de Souza Rodrigues, T., Alves-Ferreira, M.	Plant Physiology and Biochemistry, 169, pp. 211–223	2021	T: Dehydration. A: The water deficit induction was performed with PEG-8000 at the grain-filling stage using dehydration cycles.PCA identified a clear difference in the pattern of drought response of the accessions. Besides confirming that Ast-1 is a more sensitive accession, the expression analysis revealed that SvNAC1 might better monitor drought stress... Text: When the first leaf was already f…
	36	Identification of HvLRX, a new dehydration and light responsive gene in Tibetan hulless barley (Hordeum vulgare var. nudum)	Liang, J., Zhang, H., Yi, L., ... Yu, M., Deng, G.	Genes and Genomics, 43(12), pp. 1445–1461	2021	A: polyethylene glycol (PEG) 6000 stress and also dehydration shock, gradual drought stress…
	40	Gain-of-function mutagenesis through activation tagging identifies XPB2 and SEN1 helicase genes as potential targets for drought stress tolerance in rice	Dutta, M., Moin, M., Saha, A., ... Bakshi, A., Kirti, P.B.	Theoretical and Applied Genetics, 134(7), pp. 2253–2272	2021	T: Drought stress; A: Dehydration stress (PEG). These observations were further validated under greenhouse conditions by the periodic withdrawal of water in pots.
	42	Expression pattern of GmLAX genes under different stresses in soybean drought sensitive cultivar and tolerant cultivar	Yang, H., Guo, W., Cao, D., ... Chen, L., Zhou, X.	Oil Crop Science, 6(2), pp. 58–65	2021	Text: For pot soil-drying experiment, plants were grown in the pots containing a mixture of soil and vermiculite (2:1). Previous studies showed that the AUX/LAX genes responded to dehydration stress. To verify this hypothesis, we tested the response of GmLAXs to PEG in V1 and drought treatment in V4 by qRT-PCR.
	49	TaZnF, a C3HC4 type RING zinc finger protein from Triticum aestivum is involved in dehydration and salinity stress	Agarwal, P., Khurana, P.	Journal of Plant Biochemistry and Biotechnology, 29(3), pp. 395–406	2020	In transgenic Arabidopsis plants overexpressing TzZnF gene: Dehydration stress in MS-media supplemented with polyethylene glycol (PEG). 2-4%; drought stress: plants grown in soilrite for 14 and 30 days showed high yield under drought conditions in comparison to WT.
	75	Exploring the role of Inositol 1,3,4-trisphosphate 5/6 kinase-2 (GmITPK2) as a dehydration and salinity stress regulator in Glycine max (L.) Merr. through heterologous expression in E. coli	Marathe, A., Krishnan, V., Vinutha, T., ... Jolly, M., Sachdev, A.	Plant Physiology and Biochemistry, 123, pp. 331–341	2018	Dehydration
	76	Overexpression of a predominantly root-expressed NAC transcription factor in wheat roots enhances root length, biomass and drought tolerance	Chen, D., Chai, S., McIntyre, C.L., Xue, G.-P.	Plant Cell Reports, 37(2), pp. 225–237	2018	A: Dehydration tolerance under polyethylene glycol (PEG) treatment; Text: 5% (w/v) polyethylene glycol 8000 (PEG) in the Hoagland and Arnon nutrient solution;
	95	CmWRKY1 enhances the dehydration tolerance of chrysanthemum through the regulation of ABA-aociated genes	Fan, Q., Song, A., Jiang, J., ... Chen, S., Chen, F.	PLoS ONE, 11(3), e0150572	2016	Lines exhibit enhanced dehydration tolerance in response to polyethylene glycol (PEG) treatment
	12	0.48
	3	Expression profiling of Nuclear Factor-Y (NF-Y) transcription factors during dehydration and salt stress in finger millet reveals potential candidate genes for multiple stress tolerance	Rani, V., Rana, S., Muthamilarasan, M., Joshi, D.C., Yadav, D.	Planta, 259(6), 136	2024	PEG-induced dehydration
	15	SbNAC9 Improves Drought Tolerance by Enhancing Scavenging Ability of Reactive Oxygen Species and Activating Stress-Responsive Genes of Sorghum	Jin, X., Zheng, Y., Wang, J., ... Lu, G., Sun, B.	International Journal of Molecular Sciences, 24(3), 2401	2023	A: polyethylene glycol (PEG)-simulated dehydration treatments
	20	TaNF-YA7-5B, a gene encoding nuclear factor Y (NF–Y) subunit A in Triticum aestivum, confers plant tolerance to PEG-inducing dehydration simulating drought through modulating osmotic stress-associated physiological processes	Zhao, Y., Zhang, Y., Li, T., ... Lin, R., Xiao, K.	Plant Physiology and Biochemistry, 188, pp. 81–96	2022	PEG-inducing dehydration simulating drought
	24	Heterologous expression of ZmNF-YA12 confers tolerance to drought and salt stress in Arabidopsis	Zhang, T., Zheng, D., Zhang, C., ... Yu, R., Zhang, Z.	Plant Biotechnology Reports, 16(4), pp. 437–448	2022	T: Drought stress; A: Expression analyses of maize gene was induced by dehydration,... and polyethylene glycol (PEG) treatment. Text: For dehydration treatment, the whole seedling was removed, washed, and placed on an experimental table for natural dehydration at room temperature. For ZArabidopsis plants, drought tolerance assay was performed on seedlings grown in pots in a greenhouse. Transgenic…
	30	Rice microRNA171f/SCL6 module enhances drought tolerance by regulation of flavonoid biosynthesis genes	Um, T., Choi, J., Park, T., ... Seo, J.S., Kim, J.-K.	Plant Direct, 6(1), e374	2022	A: Field drought and polyethylene glycol (PEG)-mediated dehydration stress conditions. Later were described as 'normal and drought conditions'
	35	SbNAC2 enhances abiotic stress tolerance by upregulating ROS scavenging activities and inducing stress-response genes in sorghum	Jin, X., Long, Y., Xiong, S., ... Yang, Y., Sun, B.	Environmental and Experimental Botany, 192, 104664	2021	A: polyethylene glycol (PEG)-simulated dehydration stress treatment;
	82	Genome-wide analysis of rice dehydrin gene family: Its evolutionary conservedness and expression pattern in response to PEG induced dehydration stress	Verma, G., Dhar, Y.V., Srivastava, D., ... Asif, M.H., Chakrabarty, D.	PLoS ONE, 12(5), e0176399	2017	PEG (poly ethylene glycol)-induced dehydration stress
	90	Diagonal two-dimensional electrophoresis (D-2DE): a new approach to study the effect of osmotic stress induced by polyethylene glycol in durum wheat (Triticum durum Desf.)	Kacem, N.S., Mauro, S., Muhovski, Y., ... Djekoun, A., Watillon, B.	Molecular Biology Reports, 43(9), pp. 897–909	2016	dehydration induced by polyethylene glycol (PEG6000).
	96	Physiological investigation and transcriptome analysis of polyethylene glycol (Peg)-induced dehydration stress in Cassava	Fu, L., Ding, Z., Han, B., ... Li, Y., Zhang, J.	International Journal of Molecular Sciences, 17(3), 283	2016	dehydration stress simulated by polyethylene glycol (PEG) treatments.
	105	A key ABA catabolic gene, OsABA8ox3, is involved in drought stress resistance in rice	Cai, S., Jiang, G., Ye, N., ... Zhang, J., Zhu, G.	PLoS ONE, 10(2), e0116646	2015	PEG-mimic dehydration
	108	Caffeic acid pretreatment enhances dehydration tolerance in cucumber seedlings by increasing antioxidant enzyme activity and proline and soluble sugar contents	Wan, Y.-Y., Chen, S.-Y., Huang, Y.-W., ... Wang, X.-J., Bai, J.-G.	Scientia Horticulturae, 173, pp. 54–64	2014	dehydration conditions induced by 10% polyethylene glycol (PEG) 6000.
	127	Comparative transcriptome analysis of differentially expressed genes in foxtail millet (Setaria italica L.) during dehydration stress	Lata, C., Sahu, P.P., Prasad, M.	Biochemical and Biophysical Research Communications, 393(4), pp. 720–727	2010	PEG-induced dehydration stress.
	138	Expression profiling on soybean leaves reveals integration of ER- and osmotic-stress pathways	Irsigler, A.S.T., Costa, M.D.L., Zhang, P., ... Boston, R.S., Fontes, E.P.B.	BMC Genomics, 8, 431	2007	polyethylene glycol (PEG)-induced cellular dehydration
	13	0.52
	25	0.18

## Sheet: PEG-osmotic
		143 papers. Words for searching: [Drought AND dehydration AND PEG AND plants AND genes]
	N	Title	Authors	Journal	Year	Description
	16	Proteomics approach to investigating osmotic stress effects on pistachio	Pakzad, R., Fatehi, F., Kalantar, M., Maleki, M.	Frontiers in Plant Science, 13, 1041649	2023	T: Osmotic stress; A: PEG-treated plant - osmotic stress; Text: The germinated seeds were sown in pots containing perlite and irrigated by Hoagland solution for 10 weeks. The osmotic treatment (-1.5 MPa) was applied by adding polyethylene glycol 6000 (PEG6000) to Hoagland solution and maintained for two weeks.
	38	Genome-wide identification and characterization of soybean GmLOR gene family and expression analysis in response to abiotic stresses	Fang, Y., Cao, D., Yang, H., ... Chen, L., Zhou, X.	International Journal of Molecular Sciences, 22(22), 12515	2021	A: PEG treatments; Text: We further analyzed the GmLOR genes in response to osmotic stress. To validate the involvement of GmLORs in response to osmotic stress,…
	81	Expression and functional analysis of acireductone dioxygenase gene in rice	Xiong, W., Yang, B., Liu, W., ... Luan, W., Zhang, S.	Scientia Agricultura Sinica, 50(12), pp. 2199–2208	2017	For PEG osmotic stress, seeds were planted in agar medium containing 5% PEG6000; In PEG6000 osmotic stress experiment.
	98	Dissection of early transcriptional responses to water stress in Arundo donax L. by unigene-based RNA-seq	Fu, Y., Poli, M., Sablok, G., ... Li, M., Varotto, C.	Biotechnology for Biofuels, 9(1), 54	2016	osmotic/water stress with 10 and 20 % polyethylene glycol (PEG)
	4	0.4
	5	Molecular characterization of late embryogenesis abundant proteins encoding genes from wild sorghum genotype IS-18,909 expressed under drought stress	Ujjainkar, N.R., Panpatil, A.U., Chimote, V.P., Pawar, B.D., Kale, A.A.	Vegetos	2024	T: drought stress; A: PEG-6000 induced osmotic stress
	11	Transcriptome Profiling and TCP Family Analysis of Broomcorn Millet (Panicum miliaceum L.) Seedlings Under Hyperosmotic Stress	Liu, T., Wang, W., He, J., ... Zhang, Z., Yang, T.	Plant Molecular Biology Reporter, 41(2), pp. 277–291	2023	T: Hyperosmotic stress; A: we used PEG-6000 to simulate drought conditions
	19	Expression profiling of TaARGOS homoeologous drought responsive genes in bread wheat	Ahmed, K., Shabbir, G., Ahmed, M., ... Qamar, M., Rehman, N.	Scientific Reports, 12(1), 3595	2022	A: Osmotic stress, induced by PEG-6000
	92	Interspecies and intraspecies analysis of trehalose contents and the biosynthesis pathway gene family reveals crucial roles of trehalose in osmotic-stress tolerance in cassava	Han, B., Fu, L., Zhang, D., ... Peng, M., Zhang, J.	International Journal of Molecular Sciences, 17(7), 1077	2016	osmotic stress simulated by 20% PEG 6000
	94	Contrasting transcriptional responses of PYR1/PYL/RCAR ABA receptors to ABA or dehydration stress between maize seedling leaves and roots	Fan, W., Zhao, M., Li, S., ... Meng, H., Mu, Z.	BMC Plant Biology, 16(1), 99	2016	(PEG)-induced osmotic stress
	118	Expansins are involved in cell growth mediated by abscisic acid and indole-3-acetic acid under drought stress in wheat	Zhao, M., Han, Y., Feng, Y., Li, F., Wang, W.	Plant Cell Reports, 31(4), pp. 671–685	2012	osmotic stress which was induced by polyethylene glycol (PEG)-6000.
	6	0.6
	10	0.072

## Sheet: PEG-water
		143 papers. Words for searching: [Drought AND dehydration AND PEG AND plants AND genes]
	N	Title	Authors	Journal	Year	Description
	1	Transcriptomic and Metabolomic Profiling of Root Tissue in Drought-Tolerant and Drought-Susceptible Wheat Genotypes in Response to Water Stress	Hu, L., Lv, X., Zhang, Y., ... Fan, S., Kong, L.	International Journal of Molecular Sciences, 25(19), 10430	2024	Water stress
	4	Water-deficit stress induces prenylated stilbenoid production and affects biomass in peanut hairy roots: Exploring the role of stilbenoid prenyltransferase downregulation	Gajurel, G., Hasan, R., Medina-Bolivar, F.	Plant Physiology and Biochemistry, 210, 108596	2024	Water-deficit stress
	41	Seed inoculation of desert-plant growth-promoting rhizobacteria induce biochemical alterations and develop resistance against water stress in wheat	Zia, R., Nawaz, M.S., Yousaf, S., ... Mirza, M.S., Imran, A.	Physiologia Plantarum, 172(2), pp. 990–1006	2021	A: water stress. The plant growth-promoting rhizobacteria (PGPR) were evaluated on wheat under water stress.
	53	Transgenerational benefits of endophytes on resilience and antioxidant genes expressions in pea (Pisum sativum L.) under osmotic stress	Kumari, V., Vujanovic, V.	Acta Physiologiae Plantarum, 42(4), 49	2020	A: The IOP-PDA and PEG media increased water stress, osmotic pressure and dehydration, respectively, to plants grown in vitro; Text: 5% polyethylene glycol 8000 (PEG) were used. Typically, media with PEG reates water stress conditions
	115	Cloning and expression analysis of MuNAC4 transcription factor protein from horsegram (Macrotyloma uniflorum (Lam.) Verdc.) conferred salt stress tolerance in Escherichia coli	Pandurangaiah, M., Reddy, K.E., Lokanadha Rao, G., ... Veeranagamallaiah, G., Sudhakar, C.	Acta Physiologiae Plantarum, 35(1), pp. 139–146	2013	water stresses (6 % PEG).
	5
	13	Specificity in root domain accumulation of Phytoglobin1 and nitric oxide (NO) determines meristematic viability in water-stressed Brassica napus roots	Mira, M.M., Ibrahim, S., So, K., ... Hill, R.D., Stasolla, C.	Annals of Botany, 131(3), pp. 475–490	2023	T: Water stress; A: Water stress, mimicked by applications of 10 % polyethylene glycol (PEG); PEG-induced water stress.
	33	The soybean Phytoglobin1 (GmPgb1) is involved in water deficit responses through changes in ABA metabolism	Youssef, M.S., Renault, S., Hill, R.D., Stasolla, C.	Journal of Plant Physiology, 267, 153538	2021	T: Water deficit; A: Polyethylene glycol (PEG)-induced water deficit. Tolerance to water stress...
	47	Over-expression of the Zea mays phytoglobin (ZmPgb1.1) alleviates the effect of water stress through shoot-specific mechanisms	Hammond, C., Mira, M.M., Ayele, B.T., ... Hill, R.D., Stasolla, C.	Plant Physiology and Biochemistry, 155, pp. 384–395	2020	A: polyethylene glycol (PEG)-simulated water deficit
	62	Comparative analysis of abscisic acid levels and expression of abscisic acid-related genes in Scots pine and Norway spruce seedlings under water deficit	Pashkovskiy, P.P., Vankova, R., Zlobin, I.E., ... Kartashov, A.V., Kuznetsov, V.V.	Plant Physiology and Biochemistry, 140, pp. 105–112	2019	A: Polyethylene glycol (PEG)-induced water deficiency; Text: PEG 6000 was progressively added to the nutrient solution for 5 days.
	68	Pretreatment with NaCl promotes the seed germination of white clover by affecting endogenous phytohormones, metabolic regulation, and dehydrin-encoded genes expression under water stress	Cao, Y., Liang, L., Cheng, B., ... Peng, Y., Li, Z.	International Journal of Molecular Sciences, 19(11), 3570	2018	A: Seed germination under water stress induced by 19% polyethylene glycol (PEG) 6000.
	70	Ammonium uptake and metabolism alleviate PEG-induced water stress in rice seedlings	Cao, X., Zhong, C., Zhu, C., ... Wu, L., Jin, Q.	Plant Physiology and Biochemistry, 132, pp. 128–137	2018	Water stress was induced by adding 10% PEG-6000 to the solution,
	71	Identification of water use efficiency related genes in 'Garnem' almond-peach rootstock using time-course transcriptome analysis	Bielsa, B., Hewitt, S., Reyes-Chin-Wo, S., Dhingra, A., Rubio-Cabetas, M.J.	PLoS ONE, 13(10), e0205493	2018	PEG-induced water limitation stress, PEG-6000 solution
	85	Distinct gene networks drive differential response to abrupt or gradual water deficit in potato	Ambrosone, A., Batelli, G., Bostan, H., ... Grillo, S., Costa, A.	Gene, 597, pp. 30–39	2017	polyethylene glycol (PEG)-mediated water stress.
	8
	13	0.094

## Sheet: PEG-treatment
		143 papers. Words for searching: [Drought AND dehydration AND PEG AND plants AND genes]
	N	Title	Authors	Journal	Year	Description
	6	A 14-3-3 Protein-Encoding Gene, BdGF14g, Confers Better Drought Tolerance by Regulating ABA Biosynthesis and Signaling	Zhang, Y., He, Y., Zhao, H., ... Zhang, J., Zhu, Q.	Plants, 12(23), 3975	2023	A: PEG treatment
	17	Transcriptome analysis in contrasting maize inbred lines and functional analysis of five maize NAC genes under drought stress treatment	Ding, N., Zhao, Y., Wang, W., ... Wang, T., Lu, M.	Frontiers in Plant Science, 13, 1097719	2023	T: Drought stress; A: polyethylene glycol (PEG) treatment
	26	Genome-wide identification and expression analysis of Elongator complex family genes in response to abiotic stresses in rice [In Chinese]	Wu, Y.-F., Hu, Q., Zhou, Q., Du, X.-Z., Sheng, F.	Acta Agronomica Sinica (China), 48 (3), pp. 644–655	2022	A: PEG treatment
	27	Overexpression of the VaERD15 gene increases cold tolerance in transgenic grapevine	Li, P., Yu, D., Gu, B., ... Liu, Q., Zhang, J.	Scientia Horticulturae, 293, 110728	2022	A: PEG - PEG stress
	28	Genome-wide analysis of BURP genes and identification of a BURP-V gene RcBURP4 in Rosa chinensis	Fu, L., Zhang, Z., Wang, H., ... Liu, Q., Jiang, X.	Plant Cell Reports, 41(2), pp. 395–413	2022	A&Text: PEG treatment
	31	Transcriptome Analysis Reveals Multiple Genes and Complex Hormonal-Mediated Interactions with PEG during Adventitious Root Formation in Apple	Li, S., Tahir, M.M., Wu, T., ... Zhang, D., Shao, Y.	International Journal of Molecular Sciences, 23(2), 976	2022	A: Polyethylene glycol (PEG) treatment.
	39	SlNAC6, A NAC transcription factor, is involved in drought stress response and reproductive process in tomato	Jian, W., Zheng, Y., Yu, T., ... Xu, C., Li, Z.	Journal of Plant Physiology, 264, 153483	2021	T: Drought stress; A: polyethylene glycol (PEG) stress treatment
	48	The soybean U-box gene GmPUB6 regulates drought tolerance in Arabidopsis thaliana	Wang, N., Liu, Y., Cai, Y., ... Li, Y., Gai, J.	Plant Physiology and Biochemistry, 155, pp. 284–296	2020	A: only PEG treatment
	50	The dehydrin gene of the Arctic plant Cerastium arcticum , CaDHN, increases tolerance to multiple stresses in Arabidopsis thaliana	Shin, S.-Y., Kim, H.-Y., Kim, I.-S., ... Kim, Y., Yoon, H.-S.	Plant Biotechnology Reports, 14(4), pp. 387–395	2020	It transgenic Arabidopsis plants overexpressing CaDHN under 15% PEG treatments, representing enhanced tolerance to drought. Chemical drought stress was introduced by 15% PEG treatment in the pots with soil Sunshine Mix #5 (SUN GR).
	55	Systematic analysis of the maize OSCA genes revealing ZmOSCA family members involved in osmotic stress and ZmOSCA2.4 confers enhanced drought tolerance in transgenic arabidopsis	Cao, L., Zhang, P., Lu, X., ... Wei, L., Wang, T.	International Journal of Molecular Sciences, 21(1), 351	202	A: PEG-treatment; Text: Leaves of three-leaf stage were transferred into nutrient solution containing 20% PEG 6000;
	56	Combining physiological and metabolomic analysis to unravel the regulations of coronatine alleviating water stress in tobacco (Nicotiana tabacum L.)	Xu, J., Zhou, Y., Xu, Z., Chen, Z., Duan, L.	Biomolecules, 10(1), 99	2020	Tobacco under polyethylene glycol (PEG) 20% stress.
	57	A putative tomato inositol polyphosphate 5-phosphatase, Le5PT1, is involved in plant growth and abiotic stress responses	Na, J.-K., Metzger, J.D.	3 Biotech, 10(1), 28	2020	20% polyethylene glycol (MW 8000) treatment
	58	The barley miR393 has multiple roles in regulation of seedling growth, stomatal density, and drought stress tolerance	Yuan, W., Suo, J., Shi, B., ... Zhu, M., Han, N.	Plant Physiology and Biochemistry, 142, pp. 303–311	2019	polyethylene glycol (PEG) treatment
	61	Overexpression of soybean miR169c confers increased drought stress sensitivity in transgenic Arabidopsis thaliana	Yu, Y., Ni, Z., Wang, Y., ... Sun, X., Zhang, H.	Plant Science, 285, pp. 68–78	2019	A: PEG-treatment; Text: Soybean seedlings were transferred to Hoagland solution containing 20% PEG
	63	iTRAQ-based quantitative analysis of responsive proteins under PEG-induced drought stress in wheat leaves	Wang, Y., Zhang, X., Huang, G., ... Zhong, X., Mei, X.	International Journal of Molecular Sciences, 20(11), 2621	2019	20% of polyethylene glycol-6000 (PEG)-induced stress for 4 days.
	73	OsERF71 confers drought tolerance via modulating ABA signaling and proline biosynthesis	Li, J., Guo, X., Zhang, M., ... Todorovska, E., Li, Z.	Plant Science, 270, pp. 131–139	2018	PEG-treatment
	74	Cloning and expression analysis of ZmERD3 gene from zea mays	Song, X., Weng, Q., Zhao, Y., ... Yuan, J., Liu, Y.	Iranian Journal of Biotechnology, 16(2), pp. 140–147, e1593	2018	PEG-treatment
	77	Transcriptome profiling and characterization of drought-tolerant potato plant (Solanum tuberosum L.)	Moon, K.-B., Ahn, D.-J., Park, J.-S., ... Park, Y.-I., Kim, H.-S.	Molecules and Cells, 41(11), pp. 979–992	2018	PEG treatment.
	79	Genome-wide analysis of the YABBY family in soybean and functional identification of GmYABBY10 involvement in high salt and drought stresses	Zhao, S.-P., Lu, D., Yu, T.-F., ... Chen, Z.-Y., Cui, X.-Y.	Plant Physiology and Biochemistry, 119, pp. 132–146	2017	Text: phenotype under stress conditions - medium with or without PEG6000;
	80	GsSNAP33, a novel Glycine soja SNAP25-type protein gene: Improvement of plant salt and drought tolerances in transgenic Arabidopsis thaliana	Nisa, Z.-U., Mallano, A.I., Yu, Y., ... Tabys, D., Zhu, Y.	Plant Physiology and Biochemistry, 119, pp. 9–20	2017	PEG treatment
	83	A ThDREB gene from Tamarix hispida improved the salt and drought tolerance of transgenic tobacco and T. hispida	Yang, G., Yu, L., Zhang, K., ... Guo, Y., Gao, C.	Plant Physiology and Biochemistry, 113, pp. 187–197	2017	induced by PEG
	84	Oil palm drought inducible DREB1 induced expression of DRE/CRT- and non-DRE/CRT-containing genes in lowland transgenic tomato under cold and PEG treatments	Azzeme, A.M., Abdullah, S.N.A., Aziz, M.A., Wahab, P.E.M.	Plant Physiology and Biochemistry, 112, pp. 129–151	2017	PEG treatmen
	86	SiASR4, the target gene of SiARDP from Setaria italica, improves abiotic stress adaption in plants	Li, J., Dong, Y., Li, C., Pan, Y., Yu, J.	Frontiers in Plant Science, 7, 2063	2017	PEG treatmen
	87	Cloning and expression analysis of ZmABI3 gene in Zea mays | Zea mays’taki ZmABi3 geninin klonlanması ve ekspresyon analizi	Weng, Q., Song, J., Ma, H., ... Zhao, Y., Liu, Y.	Turkish Journal of Biochemistry, 42(3), pp. 279–285	2017	PEG treatmen
	88	Isolation and characterization of a promoter responsive to salt, osmotic and dehydration stresses in soybean	Conforte, A.J., Guimarães-Dias, F., Neves-Borges, A.C., ... Felix-Whipps, D., Alves-Ferreira, M.	Genetics and Molecular Biology, 40(1), pp. 226–237	2017	PEG treatmen
	89	Negative feedback regulation of ABA biosynthesis in peanut (Arachis hypogaea): A transcription factor complex inhibits AhNCED1 expression during water stress	Li, L., Liu, S., Li, M., ... Li, X., Liu, X.	Scientific Reports, 6, 37943	2016	PEG treatmen
	91	Molecular cloning and characterization of drought stress responsive abscisic acid-stress-ripening (Asr 1) gene from wild jujube, Ziziphus nummularia (Burm.f.) Wight & Arn	Padaria, J.C., Yadav, R., Tarafdar, A., ... Kumar, K., Sivalingam, P.N.	Molecular Biology Reports, 43(8), pp. 849–859	2016	(PEG) induced
	97	Cloning and functional identification of the ATHB12 gene of HD-Zip IFamily in potato (Solanum tuberosum L.)	Wu, L.-L., Yao, L., Ma, R., ... Zhang, N., Si, H.-J.	Acta Agronomica Sinica(China), 42(8), pp. 1112–1121	2016	PEG treatmen
	99	Late Embryogenesis Abundant (LEA) constitutes a large and diverse family of proteins involved in development and abiotic stress responses in sweet orange (Citrus sinensis L. Osb.)	Muniz Pedrosa, A., Martins, C.D.P.S., Gonçalves, L.P., Costa, M.G.C.	PLoS ONE, 10(12), e0145785	2015	(PEG) induced
	100	The first linkage map for a recombinant inbred line population in cotton (Gossypium barbadense) and its use in studies of PEG-induced dehydration tolerance	Abdelraheem, A., Mahdy, E., Zhang, J.	Euphytica, 205(3), pp. 941–958	2015	PEG treatmen
	103	Nitric oxide plays a central role in water stress-induced tanshinone production in Salvia miltiorrhiza hairy roots	Du, X., Zhang, C., Guo, W., ... Liu, Y., Yang, D.	Molecules, 20(5), pp. 7574–7585	2015	PEG treatmen
	104	An aquaporin protein is associated with drought stress tolerance	Li, J., Ban, L., Wen, H., ... Gao, H., Wang, X.	Biochemical and Biophysical Research Communications, 459(2), pp. 208–213	2015	20% polyethylene glycol (PEG) 6000 treatment
	110	Genome-wide analysis of water-stress-responsive microRNA expression profile in tobacco roots	Yin, F., Gao, J., Liu, M., ... Luo, C., Pan, G.	Functional and Integrative Genomics, 14(2), pp. 319–332	2014	20 % polyethylene glycol-grown (PEG-grown) treatment
	111	Cloning and expression analysis of two C2H2 transcription factors in soybean	Hou, S.-Y., Sun, Z.-X., Guo, B., ... Li, G.-Q., Han, Y.-H.	Zhiwu Shengli Xuebao/Plant Physiology Journal, 50(5), pp. 665–674	2014	PEG treatmen
	112	Stress-inducible expression of a gene encoding C-repeat binding factor 4 (CBF4) from Arabidopsis improved performance of transgenic maize under drought condition	Zou, H., Wang, X., Huang, C., ... Yu, R., Wu, Z.	Plant OMICS, 7(2), pp. 94–101	2014	PEG treatmen
	113	Interplay between circadian rhythm, time of the day and osmotic stress constraints in the regulation of the expression of a Solanum Double B-box gene	Kiełbowicz-Matuk, A., Rey, P., Rorat, T.	Annals of Botany, 113(5), pp. 831–842	2014	salinity and polyethylene glycol (PEG), but not to drought
	114	Dehydration-induced WRKY genes from tobacco and soybean respond to jasmonic acid treatments in BY-2 cell culture	Rabara, R.C., Tripathi, P., Lin, J., Rushton, P.J.	Biochemical and Biophysical Research Communications, 431(3), pp. 409–414	2013	10% PEG treatment
	117	Overexpression of the Wheat Aquaporin Gene, TaAQP7, Enhances Drought Tolerance in Transgenic Tobacco	Zhou, S., Hu, W., Deng, X., ... Yang, G., He, G.	PLoS ONE, 7(12), e52439	2012	PEG treatmen
	119	Ectopic expression of a fruit phytoene synthase from Citrus paradisi Macf. promotes abiotic stress tolerance in transgenic tobacco.	Cidade, L.C., de Oliveira, T.M., Mendes, A.F., ... Soares-Filho, W.S., Costa, M.G.	Molecular biology reports, 39(12), pp. 10201–10209	2012	PEG treatmen
	122	Analysis by virus induced gene silencing of the expression of two proline biosynthetic pathway genes in Nicotiana benthamiana under stress conditions	Ku, H.-M., Hu, C.-C., Chang, H.-J., ... Jan, F.-J., Chen, C.-T.	Plant Physiology and Biochemistry, 49(10), pp. 1147–1154	2011	plants under drought stress and no inhibition was observed under PEG treatment.
	123	A cotton group C MAP kinase gene, GhMPK2, positively regulates salt and drought tolerance in tobacco	Zhang, L., Xi, D., Li, S., ... Wu, C., Guo, X.	Plant Molecular Biology, 77(1), pp. 17–31	2011	PEG treatmen
	125	Isolation and characterization of a gene encoding a polyethylene glycol-induced cysteine protease in common wheat	Zang, Q.-W., Wang, C.-X., Li, X.-Y., ... Zhao, J., Chang, X.-P.	Journal of Biosciences, 35(3), pp. 379–388	2010	polyethylene glycol (PEG) stress
	126	SbDREB2A, an A-2 type DREB transcription factor from extreme halophyte Salicornia brachiata confers abiotic stress tolerance in Escherichia coli	Gupta, K., Agarwal, P.K., Reddy, M.K., Jha, B.	Plant Cell Reports, 29(10), pp. 1131–1137	2010	PEG treatmen
	128	Identification and characterization of two members of the FtsH gene family in maize (Zea mays L.)	Yue, G., Hu, X., He, Y., Yang, A., Zhang, J.	Molecular Biology Reports, 37(2), pp. 855–863	2010	18% (W/V) polyethylene glycol (PEG) (MW 6,000) treatment
	129	OsAREB1, an ABRE-binding protein responding to ABA and glucose, has multiple functions in Arabidopsis	Jin, X.-F., Xiong, A.-S., Peng, R.-H., ... Chen, J.-M., Yao, Q.-H.	BMB Reports, 43(1), pp. 34–39	2010	PEG treatmen
	130	Analysis of DNA methylation of maize in response to osmotic and salt stress based on methylation-sensitive amplified polymorphism	Tan, M.-p.	Plant Physiology and Biochemistry, 48(1), pp. 21–26	2010	PEG-induced methylation
	131	Chromosomal location of traits associated with wheat seedling water and phosphorus use efficiency under different water and phosphorus stresses	Cao, H.-X., Zhang, Z.-B., Sun, C.-X., ... Song, W.-Y., Xu, P.	International Journal of Molecular Sciences, 10(9), pp. 4116–4136	2009	PEG treatmen
	132	Molecular cloning and characterization of a novel gossypium hirsutum L. bHLH gene in response to ABA and drought stresses	Meng, C.-M., Zhang, T.-Z., Guo, W.-Z.	Plant Molecular Biology Reporter, 27(3), pp. 381–387	2009	PEG treatmen
	133	Cloning and characterization of a novel CBL-interacting protein kinase from maize	Zhao, J., Sun, Z., Zheng, J., ... Wang, J., Wang, G.	Plant Molecular Biology, 69(6), pp. 661–674	2009	PEG treatmen
	134	Over-expression of the stress-induced OsWRKY45 enhances disease resistance and drought tolerance in Arabidopsis	Qiu, Y., Yu, D.	Environmental and Experimental Botany, 65(1), pp. 35–47	2009	PEG treatmen
	135	Rice DREB1B promoter shows distinct stress-specific responses, and the overexpression of cDNA in tobacco confers improved abiotic and biotic stress tolerance	Gutha, L.R., Reddy, A.R.	Plant Molecular Biology, 68(6), pp. 533–555	2008	PEG treatmen
	136	Cloning and identification of promoter Prd29A and its application in sugarcane drought resistance	Wu, Y., Zhou, H., Que, Y.-X., Chen, R.-K., Zhang, M.-Q.	Sugar Tech, 10(1), pp. 36–41	2008	PEG treatmen
	141	Altered physiology in trehalose-producing transgenic tobacco plants: Enhanced tolerance to drought and salinity stresses	Jun, S.-S., Jin, Y.Y., Hye, J.C., ... Min, C.P., Hong, Y.-N.	Journal of Plant Biology, 48(4), pp. 456–466	2005	PEG treatmen
	142	Cloning and characterization of a drought-inducible MYB gene from Boea crassifolia	Chen, B.-J., Wang, Y., Hu, Y.-L., Wu, Q., Lin, Z.-P.	Plant Science, 168(2), pp. 493–500	2005	PEG treatmen
	143	Accumulation of trehalose within transgenic chloroplasts confers drought tolerance	Lee, S.-B., Kwon, H.-B., Kwon, S.-J., ... Byun, M.-O., Daniell, H.	Molecular Breeding, 11(1), pp. 1–13	2003	6% PEG treatment
	55	0.396

## Sheet: Non-related
		143 papers. Words for searching: [Drought AND dehydration AND PEG AND plants AND genes]
	N	Title	Authors	Journal	Year	Description
	21	Not related to the subject: Polyamine and ethylene pathway genes (PEGs)	Wu, F., Muvunyi, B.P., Yan, Q., ... Wang, Y., Zhang, J.	Environmental and Experimental Botany, 202, 105029	2022	Not related to the subject
	29	Not related to the subject: Evaluation of the expression of induced genes in response to dehydration stress of Camelina (Camelina sativa) calli	Ghorbani, M., Kahrizi, D., Chaghakaboodi, Z., Ercişli, S.	Cellular and Molecular Biology, 68(12), pp. 1–4	2022	Not related to the subject
	64	Not related to the subject: Involvement of Medicago truncatula glutamate receptor-like channels in nitric oxide production under short-term water deficit stress	Philippe, F., Verdu, I., Morère-Le Paven, M.-C., Limami, A.M., Planchet, E.	Journal of Plant Physiology, 236, pp. 1–6	2019	Not related to the subject
	66	Not related to the subject: Drought stress induces a biphasic NO accumulation in Arabidopsis thaliana	Ederli, L., Bianchet, C., Paolocci, F., ... Gehring, C., Pasqualini, S.	Plant signaling &amp; behavior, 14(3), pp. e1573098	2019	Not related to the subject (suspension cell in PEG)
	4
